# Supplementary material for: Emetine elicits apoptosis of intractable B-cell lymphoma cells with MYC rearrangement through inhibition of glycolytic metabolism
Source: Oncotarget. 2016 Dec 31;8(8):13085–98. doi: 10.18632/oncotarget.14393 (PMC5355079; doi:10.18632/oncotarget.14393)
Supplement: Supplementary file 2 [file oncotarget-08-13085-s002.xlsx]

## Sheet: Supplemental table2 chara2 (2)
Supplemental Table 2 . Characteristics of DLBCL patients #3, #4, #5, #6, #7 and #8
Name	#3	#4	#5	#6	#7	#8
Orgin of cells	Bone marrow	Peripheral blood	Lymph node	Testis	Peripheral blood	Nasal Cavity
Age	54	61	54	59	61	61
MYC rearrangement	+	+	+	-	-	-
BCL2 rearrangement	+	+	+	NA	-	-
MYC protein in IHC	+	NA	-	-	-	-
BCL2 protein in IHC	+	+	+	+	+	+
Response to first-line treatment	Progressive disease	Complete response	Progressive disease	Complete response	Progressive disease	Complete response
1st-line treatment	R-CHOP	R-Hyper CVAD/MA	R-CHOP	R-CHOP	R-CHOP	R-CHOP
Progression-free Survival (Mo)	3	14	2	10	4	14
Overall Survival (Mo)	10	27	Alive	Alive	Alive	Alive
Cytogenetic analyses	61,XXY,add(1)(q21),-3,-5,add(6)(q13),+8,add(8)(p11.2),add(8)(p11.2),-9,-10,-12,?del(13)(q13q14),-14,t(14;18)(q32;q21),?der(14)t(14;18)(q32;q21),-15,-16,-17,-18,-21,add(21)(p11.2),-22,+2-4mar,inc【cp7】/46,XY【1】	52,X,-Y,+X,+1,add(1)(21) ✕ 2,add(3)(q27),?add(4)(p12),+5,+6,i(6)(p10),+7,t(8;22)(q24;q11.2),add(9)(p13),+11,-13,der(14)t(14;18)(q32;q21),+?21,+mar【2】/52,idem.+der(8)t(8;22),-20【1】	46,XY,+X,add(2)(p21) ,t(3;22)(q27;q11.2),add(4)(q31),+8,add(8)(q24)✕2,add(9)(p11),add(12)(q15),t(14;18)(q32;q21),-17,add(17)(p11.2),i(21)(q10),+mar【1】/48,idem.-2,add(16)(q12-13),+20【6】/48,XY,+X,add(2) ,der(3)add(3)(p13)t(3;22),add(4),+8,add(8)✕2,add(9),add(9),add(12),t(14;18),-16,-17,add(17),i(21),der(22)t(3;22),+2mar【5】/47,XY,add(2),t(3;22),add(4),add(8),add(9),add(9),add(12),t(14;18),-17,add(17…	NA	46,Y,-X,-2,-5,-6,-6,-7.add(7)(q22),-9,-12,-17,-20,+10mar【1】	49,XY,+3,add(5)(q31) ,?add(6)(q13), +12,add(13)(p11.2), +der(16);(1;16)(q21;p13.1),add(19(q13.1-13.3)【20】
